# Supplementary material for: Temporal association between human upper respiratory and gut bacterial microbiomes during the course of COVID-19 in adults
Source: Commun Biol. 2021 Feb 18;4:240. doi: 10.1038/s42003-021-01796-w (PMC7893062; doi:10.1038/s42003-021-01796-w)
Supplement: Supplementary file 3 — Supplemental Data 2 [file 42003_2021_1796_MOESM3_ESM.xlsx]

## Sheet: Sheet1
Patient ID		Basic information										Clinical symptoms												Blood routine examination								Coagulation function index				Liver function index						Renal function index						Myocardial infarction index
		Age/years	Gender	Admission time	Discharge time	Length of stay/days	Time to first fever	Therapy	Past medical histroy	Exposure		Fever	Cough	Cold	Muscle pain	Headache	Sore throat	Chest oppression	Chest pain	Diarrhea	Nausea	CT		WBC (White blood cell count) /ⅹ109/L	N (Neutrophil graneulocyte count) /ⅹ109/L	N%	L (Lymphocyte) /ⅹ109/L	L%	PLT (Blood platelet count) /ⅹ109/L	HGB (Haemoglobin) /g/L		PT (protrombin time) /s	APTT (a partial prothrombin time) /s	D-D (D-dimer) /mg/L		ALT (Alanine transaminase) /U/L	AST (Aspertate aminotransferase) /U/L	TP (Total protein) /g/L	ALB (Albumin) /g/L	TBIL (Total bilirubin) /μmol/L		BUN (Blood urea nitrogen) /mmol/L	CREA (Creatinine assay) /μmol/L	CK (Creatine kinase) /U/L	LDH (Lactate dehydrogenase) /U/L	GLU (Glucose) /mmol/L		Myo (Myoglobin)	CK-MB (Creatine kinase-mb) /ng/mL
p1		31	Male	2020.1.23	2020.2.6	15	2020.1.20	Oseltamivir; Interferon; Moxifloxacin; Amoxicillin		Come from Wuhan		**	**	**	**	**						Scattered patchy shadows and partial g+C6:C19round glass appearance in double lower lobes		3.59	2.1	58.4	1.14	31.8	99	146		14.2	33.7	0.44		11	23	66.7	40.1	23.1		2.91	58	41	209	5.16		22.3	0.2
p2		52	Male	2020.1.29	2020.2.12	15	2020.1.25	Oseltamivir; Moxifloxacin	Hypertension	Come from Wuhan		**										Multiple hazy punctate shadows in bilateral lungs, considering infections		8.09	6.06	74.9	1.38	17.1	176	146		13.9	28.9	0.35		18	28	66.6	41.7	8.1		5.2	71.6	64	180	9.75		45.7	0.5
p3		52	Female	2020.2.13	2020.3.3	20	2020.2.4	Moxifloxacin; Arbidol; Pudilan		Close contacts		**	*		*							Multiple infections in bilateral lungs		6.1	4.54	74.3	1.01	16.6	154	147		13.4	36.9	0.67		14	20	69.4	40.6	13.2		2.9	47.6	52	216	8.66		28.1	0.2
p4		53	Male	2020.2.12	2020.3.4	22	2020.2.11		Hypertension	Close contacts		**	*					*				Multiple bilateral pulmonary foci		4.21	2.49	59.2	0.99	23.5	144	158		12.9	36.9	0.57		53	37	73	40.5	10		3.7	80.4	36	180	6.83		28.5	0.2
p5		17	Male				2020.3.29	Interferon; Lopinavir ritonavir; Arbidol		From abroad		**	*	*		*				*		slight increase of lung markings		5.32	1.77	33.2	2.41	45.3	151	154		15.1	31	0.79		22	34	62.4	40.9	4.6		2.72	56.3	387	279	6.03		17.3	0.2
p6		50	Female	2020.2.5	2020.2.19	15	2020.2.3		RA (Rheumatoid arthritis)	Close contacts		**	**		**	**						double pneumonia		5.67	2.54	44.8	2.62	46.2	178	135		12.9	28.8	0.62		31	39	71.3	40.8	5.4		3.08	42	84	211	5.08		45.4	0.3
p37		61	Female	2020.1.29	2020.2.15	18			Diabetes	Come from Wuhan					**	**						CT suggests inflammation		8.1	5.93	73.2	1.49	18.4	176	144		13	30.2	0.69		20	30	65	37.5	9.9		4.9	40.7	48	248	10.85		33.4	0.2
p38		27	Female	2020.1.27	2020.2.12	17				Come from Wuhan												normal/asymptomatic		7.15	5.36	75	1.39	4	171	125		13.9	32.3	0.44		10	16	73.7	46	15.7		3.47	67	42	136	5.08		21.3	0.3
p7		46	Male	2020.1.28	2020.2.25	29	2020.1.21	Oseltamivir; Moxifloxacin	Hypertension, Diabetes, Gout, Chronic pharyngitis	Come from Wuhan		**	**									Multiple niduses( ground-glass opacities based)		5.02	3.75	74.7	0.88	17.5	187	124		14.2	30.1	0.83		31	31	67.6	38.9	16.7		10.8	351.8	21	455	16.29		50.6	0.1
p8		42	Male	2020.2.14	2020.2.26	13	2020.2.04	Lopinavir ritonavir; Moxifloxacin; Thymalfasin		Close contacts		**	**									Inflammation of the middle and lower lobes of the right lung		6.82	5.05	74.2	1.06	15.5	245	137		12.2	24.1	0.6		31	24	61.5	34.8	3.2		5.4	66.7	41	464	5.35		42.6	0.7
p9		68	Male	2020.2.2	2020.2.24	23	2020.1.23		Blood shortage to the brain	Sojourners		**	*	**						**		double pneumonia		3.94	3.03	76.9	0.55	14	147	144		15.2	35	0.88		36	55	61.1	35	24.9		5.5	89.9	252	1061	7.99		347.3	3
p10		26	Male	2020.2.4	2020.2.21	18	2020.1.22			Come from Shanghai		**	*	*		*			**			double pneumonia		4.28	3.01	70.3	0.82	19.2	183	147		13.7	32.1	1.18		154	110	58.7	34.4	14.3		5.1	59.1	71	612	4.92		44.3	0.3
p11		41	Male					Interferon; Chloroquine; Arbidol	Hypertension	From abroad			*									Scattered lung inflammation		2.65	1.13	42.6	0.98	0.5	229	152		12.5	27.1	0.62		19	19	76.1	45	10.5		6.57	63.3	59	129	5.26		18.4	0.2
p12		56	Female	2020.2.5	2020.2.19	15	2020.1.29			Close contacts		*			**							normal/asymptomatic		6.78	3.74	55.2	2.45	36.1	329	138		13	29.6	0.7		10	23	74.1	41.8	5.6		3.53	46	50	170	5.56		21	0.4
p13		29	Male				2020.3.22	Interferon; Lopinavir ritonavir; Arbidol; Moxifloxacin		From abroad		*										with no obvious site		7.19	5.32	74	1.07	14.9	218	151		12.3	26.9	0.59		36	40	80.2	45.5	6.7		3.52	85.6	192	410	7.17
p14		45	Male	2020.1.29	2020.2.12	15	2020.1.24		Hypertension	Come from Wuhan		**	**					**				infectious process in inferior lobes of bilateral lungs		3.2	2.49	77.8	0.63	19.7	160	147		13.6	35.7	0.83		66	94	68.2	39	13		3.4	65.3	473	421	17.04		174.3	0.7
p15		32	Male	2020.1.25	2020.2.10	17	2020.1.21	Interferon; Lopinavir ritonavir; Moxifloxacin		Come from Wuhan		**	**									Scattered patchy mass with obscure margin, suggesting scattered lesions		5.27	2.92	55.3	1.88	35.7	285	151		12.4	20.6	0.59		38	27	70.8	43.1	16		4.9	83.7	52	198	5.21		26.2	0.1
p16		33	Male	2020.1.24	2020.2.6	14	2020.1.22	Interferon; Lopinavir ritonavir; Moxifloxacin		Come from Hankou		**	**		**	**						increase of lung markings ，don't characterized imaging features of pneumonia		2.48	1.21	48.8	0.87	35.1	162	152		13.9	28.4	0.47		10	19	70.5	41.4	9.4		3.18	58	184	162	7.39
p17		20	Male					Interferon; Chloroquine; Arbidol; Tranditional Chinese Medicine		From abroad			*									slight inflammation in left lower lobe		7.42	4.07	54.9	2.76	37.2	257	153		13.6	28.8	0.8		24	22	77.9	46.7	4.2		4.1	96.4	129	193	5.27		16.2	0.6
p19		59	Male	2020.1.31	2020.2.25	26	2020.1.27		Hypertension	Close contacts		**	**		**	*						Scattered lung infections		5.17	4.27	82.6	0.48	9.3	90	135		13.8	30.2	0.88		64	64	62.1	38.5	13.7		4	107.6	456	251	8.54		765.6	1.3
p20		26	Male	2020.2.3	2020.2.18	16	2020.1.27					**	*				**				**	normal/asymptomatic		6.71	3.36	50.1	2.8	41.7	149	161		12.7	29.1	0.4		38	28	71.9	48.2	18		6	85	101	456	5.49		51.3	0.6
p22		58	Male	2020.1.26	2020.2.12	18	2020.1.25			Come from Wuhan		**		**								Diffuse ground glass appearance		3.94	2.24	56.8	1.1	27.9	154	151		13.4	31.8	0.62		23	25	68	34.1	22		4.96	78	62	232	6.07		37.8	0.1
p23		39	Female	2020.2.1	2020.2.15	15	2020.1.30			Come from Chongqing		*										slight inflammation in left lower lobe		4.21	2.76	65.6	1.07	25.4	195	138		12.8	30.8	0.56		24	42	78.7	41.8	5.7		2.23	57	60	253	5.78		35	0.4
p24		57	Female	2020.1.27	2020.2.12	17	2020.1.27		Hypertension	Come from Wuhan		**	*									Chronic inflammation in bilateral lungs		3.37	2.3	68.2	0.67	19.9	129	133		13.2	29.2	0.56		26	22	64.2	35.5	10.2		4.13	40	60	188	5.12		24.6	0.2
p25		63	Female					Interferon; Chloroquine; Azithromycin; Arbidol	Hypertension	From abroad			*									pulmonary inflammation		9.7	6.96	71.8	1.94	0.67	178	149		12.8	24.7	0.78		34	24	81.3	48.5	21.3		5.94	51.9	182	177	6.64		52.3	1
p26		66	Female	2020.2.3	2020.2.21	19				Close contacts			**									Double-lung texture increased disorder		5.26	4.54	86.3	0.58	11	181	113		13.4	43.2	0.79		17	32	63	33.8	9.7		4.51	44	80	274	9.82		501.1	7.9
p27		43	Female	2020.2.12	2020.2.21	10	2020.1.28	Moxifloxacin; Arbidol; Thymalfasin; Immunoglobulin		Come from Wuhan		**	**									Left Pneumonia		4.92	3.32	67.5	0.89	18.1	230	103		13.8	29.1	0.38		8	20	60.5	33	7.5		2.89	48	33	170	5.68		18.1	0.3
p28		57	Male	2020.1.27	2020.2.10	15	2020.1.27	Interferon; Moxifloxacin	Chronic bronchitis	Come from Wuhan		**	**	*								scattered ground-glass opacities in bilateral lungs，considering the inflammatory lesions		6.26	4.93	78.7	0.88	14.1	129	153		11.8	29.9	0.46		20	29	63.4	40.7	11.1		6.1	76.1	168	189	6.58		43.7	0.4
p29		44	Male	2020.2.4	2020.2.18	15	2020.1.28			Come from Wuhan		**										Inflammation of the upper and lower lobes in bilateral lungs has progressed significantly		9.94	8.18	82.3	0.72	7.2	198	149		12.3	28.5	0.27		81	70	74.7	42.9	17.2		7.63	88	91	273	8.74		37.2	0.4
p30		64	Male	2020.2.2	2020.2.21	20	2020.1.24		Hypertension	Come from Wuhan		**										Multiple bilateral pulmonary inflammation and infection foci		5.47	3.62	66.2	1.25	22.9	206	133		13.9	31.6	0.7		30	23	63.5	38.2	26		4.1	104.5	90	419	6.21		88.1	1.7
p31		48	Female	2020.1.31	2020.2.15	16	2020.1.25		Hypothyroidism	Sojourners		**	**									Inflammation in bilateral lungs		5.03	3.56	70.7	1.05	20.9	147	134		13.4	27.3	0.53		18	23	75.3	41.4	9.3		3.6	59.1	39	174	10.47		29.9	0.2
p32		73	Female	2020.2.10	2020.3.3	23	2020.2.4	Moxifloxacin; TFO (Transfer factor ord solution); Arbidol; Thymalfasin; Interferon	Hypertension	Close contacts		**										Inflammation of upper middle lobe of right lung, left lung		3.85	2.32	60.2	1.22	31.7	101	125		13.4	41.8	0.96		24	39	66.6	39.8	9.7		3.4	66	89	262	6.54		43.4	0.4
p33		66	Female	2020.2.17	2020.2.25	9	2020.2.1	Lopinavir ritonavir; Arbidol; Interferon; Methylprednisolone; Moxifloxacin; Tranditional Chinese Medicine	Olivopontocerebellar atrophy	Close contacts		**										Scattered inflammation in bilateral lungs		8.44	7.25	85.9	0.58	6.9	250	116		13.5	30.1	11.88		50	39	59	38.6	9		4.1	39.9	27	148	5.55		34.2	0.4
p35		54	Female	2020.2.2	2020.2.17	16	2020.1.30			Close contacts		**	*	**								Infection in Lower lobe		2.93	1.69	57.7	0.8	27.3	164	133		12.1	21.9	8.62		22	47	64.1	39.1	6.7		3.94	50	83	488	6.28		18.8	0.4
p36		52	Female	2020.2.5	2020.2.21	17	2020.2.2			Close contacts		**	*	**	**							Scattered infectious lesions in bilateral lungs		3.5	2.42	69.2	0.81	23.1	114	138		13.2	37	0.39		23	34	71.9	42.5	4.9		3.12	55	81	217	3.41		41.7	0.6
[truncated: 19 more columns]
