# Supplementary material for: Temporal association between human upper respiratory and gut bacterial microbiomes during the course of COVID-19 in adults
Source: Commun Biol. 2021 Feb 18;4:240. doi: 10.1038/s42003-021-01796-w (PMC7893062; doi:10.1038/s42003-021-01796-w)
Supplement: Supplementary file 4 — Supplementary Data 3 [file 42003_2021_1796_MOESM4_ESM.xlsx]

## Sheet: Sheet1
Patents Number	Detection Data after Symptom Onset [i]	Total T lymphocyte count/μL	Percentage of CD4/CD8 T lymphocytes/%	CD4/CD8 T lymphocyte ratio	Percentage of suppressed T lymphocytes/CTL/%	Suppressed T lymphocytes/CTL count/μL	Percentage of NK cell/%	Percentage of B lymphocytes/%	Lymphocyte count/μL	C reactive protein/mg/L
P02	Day 11	1089	48.33	2.3	21	292	8.3	13.63	1430	8.5
P03	Day 11	674	39.8	1.27	31.23	280	22.67	7.37	960	0.7
	Day 14	440	23.87	0.85	28.17	221	25.17	20.7	829	<0.4
	Day 17	1069	49.1	1.8	27.33	378	5.3	16.97	1396	<0.5
	Day 21	1940	54.83	1.78	30.77	676	8.57	6.3	2271	<0.5
P05	Day 3	1383	18.23	0.63	29.07	661	26.9	12.37	2328	5.68
	Day 9	2146	20.43	0.65	31.5	1000	23.47	11.57	3371	10
P07	Day 8	527	40.4	1.82	22.2	171	14.43	19.63	814
	Day 16	592	39.57	1.62	24.4	213	9	24.03	901
	Day 21	1041	42.77	1.72	24.93	355	8.17	21.8	1502
	Day 23	1057	47.23	2.38	19.87	274	6.97	21.3	1499
	Day 25	859	46.47	2.02	23	255	6.17	20.77	1189	38.8
	Day 31	967	44.93	1.69	26.6	340	9.13	17.63	1320
P09	Day 12	288	34.93	1.44	24.27	121	22.57	19.4	497	50.3
	Day 19	635	49.73	2.49	20	180	8.1	24.47	946	12.2
	Day 23	508	47.07	1.79	26.23	184	12.2	16.37	715
	Day 28	898	56.77	2.56	22.2	240	7.5	10.97	1146	<0.5
	Day 33	1021	51.07	2.16	22.27	305	11.57	13.53	1491	13.63
P10	Day 15	554	56.9	3.8	14.97	112	10.07	16.63	757
	Day 20	863	55.13	2.71	20.37	222	7.4	16.37	1136
P11	Day 8	1242	43.23	1.2	36	530	14.53	6	1565	3.88
	Day 15	1238	40.53	1.17	34.7	528	13.73	8.47	1604	1.3
P13	Day 9	1757	39.97	1.81	22.07	571	21.3	15.73	2731	1.75
	Day 16	1801	44.13	2.16	20.4	525	8.07	23.67	2684	1.73
P17	Day 13	2110	36.3	1.4	25.93	760	12.3	19.3	3114	2.76
	Day 20	2777	35.43	1.26	28.2	1105	14.77	16.47	4059	1.55
P25	Day 5	1354	42.23	1.94	21.73	420	11.27	18.23	1972	4.02
	Day 9	1500	38.27	2.15	17.8	388	18.63	15.53	2339	2.46
	Day 13	1139	30.23	1.49	20.33	385	29	11.8	1946	4.04
P29	Day 9	320	18.47	0.59	31.07	185	20	23.57	622
P33	Day 19	357	40.47	1.58	25.53	127	16.73	14.9	534	<0.3
	Day 24	641	34.53	1.28	26.9	264	27.9	9	1026	1.31
P36	Day 6	584	46.33	2.16	21.5	171	15.57	8.83	821
	Day 9	242	27.33	1.47	18.6	87	34.7	13.37	489
	Day 11	314	23.37	1.41	16.53	121	25.27	27.77	751	<0.499
	Day 16	822	56.13	3.12	18	193	4.7	20.47	1106	18.6
[i] the Day 1 was the time point disease onset, the first date of each patients in this table was the first day of hospitalization.
